# Supplementary material for: Interleukin-8 is not a predictive biomarker for the development of the acute promyelocytic leukemia differentiation syndrome
Source: BMC Cancer. 2020 Aug 28;20:821. doi: 10.1186/s12885-020-07330-1 (PMC7456372; doi:10.1186/s12885-020-07330-1)
Supplement: Supplementary file 1 — Additional file 1. Clinical characteristics, laboratory results, and IL-6 and IL-8 levels in APL patients at D0 and during the days of treatment with ATRA and anthracyclines (D3 and D7). [file 12885_2020_7330_MOESM1_ESM.xlsx]

## Sheet: Folha1
Patient	Age range (years)	Leukocyte Counts	Relapse-risk group	Platelets	Fibrinogen (mg/dL)	Death during induction	Differentiation syndrome	IL-6 at D0	IL-8 at D0	IL-6 at D3	IL-8 at D3	IL-6 at D7	IL-8 at D7
APL 1	17 - 39	1610	intermediate	39000	359	no	yes	5.02	25.35	33.22	14.51	21.22	17.24
APL 2	17 - 39	1220	intermediate	22000	102	no	no	11.65	25.92	1.56	5.04	122.96	10.90
APL 3	40 - 73	24040	high	28000	66	no	no	19.22	126.14	16.29	37.22	0.26	16.62
APL 4	17 - 39	500	intermediate	20000	188	no	no	14.29	147.11	24.24	238.60	4.48	26.81
APL 5	40 - 73	51500	high	71000	400	yes	yes	0.85	20.85	61.93	28.98	0.57	9.37
APL 6	40 - 73	2400	intermediate	21000	267	no	no	1.73	6.99	1.29	10.61	6.10	16.22
APL 7	17 - 39	1700	intermediate	97000	390	no	no	9.81	66.52	4.92	27.72	0	9.51
APL 8	17 - 39	2700	low	47000	281	no	yes	13.37	65.19	1.56	22.61	0	7.88
APL 9	17 - 39	14200	high	47000	77	yes	yes	167.04	79.64	83.74	10.90	279.10	4.52
APL 10	17 - 39	83500	high	50000	data not available	no	no	1.84	12.94	0	3.02	0.26	6.06
APL 11	17 - 39	1300	intermediate	36000	122	no	no	3.66	19.66	1.34	9.51	3.20	16.22
APL 12	40 - 73	25900	high	5000	113	no	yes	0.09	5.31	0	3.02	0.48	0
APL 13	40 - 73	48700	high	22000	134	no	yes	0.00	2.63	0	0.83	0	4.20
APL 14	40 - 73	500	low	110000	121	no	no	16.09	41.40	8.83	40.53	0	11.65
APL 15	17 - 39	3100	intermediate	14000	171.4	no	no	6.87	34.16	1.29	5.87	0	0.46
APL 16	40 - 73	1600	intermediate	66000	86.5	no	no	0.62	7.54	6.75	12.12	8.18	5.40
APL 17	17 - 39	1400	intermediate	26000	242	no	no	580.20	85.36	26.04	4.20	0	0
